# Supplementary material for: Lactotransferrin upregulation affects the pathological changes of non-small cell lung cancer by regulating ferroptosis
Source: PeerJ. 2026 Feb 27;14:e20866. doi: 10.7717/peerj.20866 (PMC12951881; doi:10.7717/peerj.20866)
Supplement: Supplemental Information 2 [file peerj-14-20866-s002.xlsx]

## Sheet: Sheet2
Application: Tecan i-control				Tecan i-control , 2.0.10.0
Device: infinite M1000Pro				Serial number: 1303010027
Firmware: V_1.05_11/2011_S3LCE_ALPHA (Nov 3 2011/09.27.24)				MAI, V_1.05_11/2011_S3LCE_ALPHA (Nov 3 2011/09.27.24)
Date:	2025-01-17
Time:	13:03:22
System				20221014-071556
User				20221014-071556\Administrator
Plate				Greiner 96 Flat Bottom Transparent Polystyrene Cat. No.: 655101/655161/655192 [GRE96ft.pdfx]
Plate-ID (Stacker)
Label: Label1
Mode				Absorbance
Measurement Wavelength				450	nm
Number of Flashes				25
Settle Time				0	ms
Part of Plate				A6-H12
Start Time:	2025-01-17 13:03:22								OD	0	0.0618	0.16315	0.2607	0.3686	0.58545	1.34015
									Standard curve（ug/ml）	0	0.78	1.56	3.12	6.25	12.5	25
	Temperature: 20 °C
<>	6	7	8	9	10	11	12		空白	0.0544
A	0.0543	0.0545	0.3479	0.3181	0.3509	0.3143	0.464
B	1.3939	1.3952	0.1211	0.1235	0.2935	0.3092	0.4886
C	0.6546	0.6251	0.232	0.234	0.2291	0.219	0.4002
D	0.4233	0.4227	0.3702	0.378	0.3526	0.3714	0.4124
E	0.3179	0.3123	0.3875	0.4014	0.4242	0.4362	0.0516
F	0.2173	0.2178	0.3378	0.3275	0.4438	0.4664	0.0469
G	0.1136	0.1188	0.2872	0.2823	0.4738	0.4403	0.0602
H	0.0396	0.0461	0.2686	0.2739	0.4364	0.4121	0.0538
End Time:	2025-01-17 13:03:35
标准品	1.3395	1.3408	1.34015
	0.6002	0.5707	0.58545
	0.3689	0.3683	0.3686
	0.2635	0.2579	0.2607
	0.1629	0.1634	0.16315
	0.0592	0.0644	0.0618
测定孔	NC	0.2935	0.2637	0.2965	0.2599		5.7121	5.13213	5.77048	5.05817		5.0132	4.43323	5.07158	4.35927		4.72321	4.71543
		0.0667	0.0691	0.2391	0.2548		1.29812	1.34482	4.65336	4.95892		0.599215	0.645924	3.95446	4.26002		0.62257	4.10724
		0.1776	0.1796	0.1747	0.1646		3.45645	3.49538	3.40001	3.20345		2.75755	2.79648	2.70111	2.50455		2.77701	2.60283
		0.3158	0.3236	0.2982	0.317		6.1461	6.2979	5.80357	6.16945		5.4472	5.599	5.10467	5.47055		5.5231	5.28761
		0.3331	0.347				6.48279	6.75331				5.78389	6.05441				5.91915
		0.2834	0.2731				5.51553	5.31507				4.81663	4.61617				4.7164
		0.2328	0.2279				4.53075	4.43539				3.83185	3.73649				3.78417
		0.2142	0.2195				4.16876	4.27191				3.46986	3.57301				3.52143
	LC	0.3698	0.3818	0.4096			7.19705	7.43059	7.97164			6.49815	6.73169	7.27274
		0.3894	0.412	0.4342			7.5785	8.01834	8.4504			6.8796	7.31944	7.7515
		0.4194	0.3859	0.3458			8.16236	7.51039	6.72996			7.46346	6.81149	6.03106
		0.382	0.3577	0.358			7.43448	6.96156	6.9674			6.73558	6.26266	6.2685
				Normal	NSCLC
				4.72321	6.49815
				0.62257	6.8796
				2.77701	7.46346
				5.5231	6.73558
				5.91915	6.73169
				4.7164	7.31944
				3.78417	6.81149
				3.52143	6.26266
				4.71543	7.27274
				4.10724	7.7515
				2.60283	6.03106
				5.28761	6.2685
