# Supplementary material for: Lactotransferrin upregulation affects the pathological changes of non-small cell lung cancer by regulating ferroptosis
Source: PeerJ. 2026 Feb 27;14:e20866. doi: 10.7717/peerj.20866 (PMC12951881; doi:10.7717/peerj.20866)
Supplement: Supplemental Information 3 [file peerj-14-20866-s003.xlsx]

## Sheet: Sheet2
Application: Tecan i-control				Tecan i-control , 2.0.10.0
Device: infinite M1000Pro				Serial number: 1303010027
Firmware: V_1.05_11/2011_S3LCE_ALPHA (Nov 3 2011/09.27.24)				MAI, V_1.05_11/2011_S3LCE_ALPHA (Nov 3 2011/09.27.24)
Date:	2025-01-17
Time:	13:04:39
System				20221014-071556
User				20221014-071556\Administrator
Plate				Greiner 96 Flat Bottom Transparent Polystyrene Cat. No.: 655101/655161/655192 [GRE96ft.pdfx]
Plate-ID (Stacker)
Label: Label1
Mode				Absorbance
Measurement Wavelength				450	nm
Number of Flashes				25
Settle Time				0	ms
Part of Plate				A6-H12
Start Time:	2025-01-17 13:04:39								OD	0	0.07115	0.2096	0.37055	0.61475	1.00975	1.72435
									Standard curve（ug/ml）	0	0.78	1.56	3.12	6.25	12.5	25
	Temperature: 20 °C
<>	6	7	8	9	10
A	0.0503	0.0556	0.7434	0.7166	0.7513
B	1.7552	1.7994	0.819	0.8199	0.692
C	1.0659	1.0595	0.7307	0.7313	0.6286
D	0.7658	0.5696	0.7651	0.7778	0.7535
E	0.4555	0.3915	0.7819	0.8018	0.7221
F	0.2712	0.2539	0.629	0.725	0.7921
G	0.1313	0.1169	0.7816	0.682	0.7706
H	0.0395	0.0463	0.7648	0.7744	0.836
End Time:	2025-01-17 13:04:49
	0.05295
Standard curve	1.70225	1.74645	1.72435
	1.01295	1.00655	1.00975
	0.71285	0.51665	0.61475
	0.40255	0.33855	0.37055
	0.21825	0.20095	0.2096
	0.07835	0.06395	0.07115
LC	0.69045	0.66365	0.69835		10.0288	9.63952	10.1435		8.75859	8.36932	8.87333
	0.76605	0.76695	0.63905		11.1269	11.1399	9.2822		9.85668	9.86975	8.012
	0.67775	0.67835	0.57565		9.84432	9.85303	8.36132		8.57412	8.58283	7.09112
	0.71215	0.72485	0.70055		10.344	10.5284	10.1755		9.07378	9.25825	8.90529
	0.72895	0.74885	0.66915		10.588	10.877	9.7194		9.3178	9.60685	8.4492
	0.57605	0.67205	0.73915		8.36713	9.76153	10.7362		7.09693	8.49133	9.46595
	0.72865	0.62905	0.71765		10.5836	9.13695	10.4239		9.31344	7.86675	9.15367
	0.71185	0.72145	0.78305		10.3396	10.4791	11.3738		9.06942	9.20886	10.1036
