# Supplementary material for: Lactotransferrin upregulation affects the pathological changes of non-small cell lung cancer by regulating ferroptosis
Source: PeerJ. 2026 Feb 27;14:e20866. doi: 10.7717/peerj.20866 (PMC12951881; doi:10.7717/peerj.20866)
Supplement: Supplemental Information 5 [file peerj-14-20866-s005.xlsx]

## Sheet: Original data of qPCR
group	Sample Number	Repeat hole	GAPDH	LTF
Control	sample1	1	20.2931	26.5492
Control	sample1	2	20.694	27.0153
Control	sample1	3	20.931	27.7922
Control	sample2	1	20.666	27.8472
Control	sample2	2	21.4087	27.9245
Control	sample2	3	21.4434	27.414
Control	sample3	1	21.6233	27.9722
Control	sample3	2	21.4311	28.3843
Control	sample3	3	21.5439	28.3154
Control	sample4	1	21.9016	27.4697
Control	sample4	2	22.3389	27.5728
Control	sample4	3	22.1546	27.4878
Control	sample5	1	21.1468	25.6928
Control	sample5	2	20.9976	26.6322
Control	sample5	3	21.0611	26.8625
Control	sample6	1	20.6587	26.2583
Control	sample6	2	20.7403	25.7529
Control	sample6	3	20.0028	26.1722
Control	sample7	1	21.0994	26.0595
Control	sample7	2	21.1909	25.9183
Control	sample7	3	21.2913	25.8083
Control	sample8	1	22.3311	26.4802
Control	sample8	2	22.3708	26.5955
Control	sample8	3	22.5166	26.4993
NSCLC	sample1	1	20.771	24.9522
NSCLC	sample1	2	20.2055	24.6551
NSCLC	sample1	3	20.7836	24.9217
NSCLC	sample2	1	19.8693	23.5715
NSCLC	sample2	2	19.6182	21.9876
NSCLC	sample2	3	19.5915	23.6018
NSCLC	sample3	1	21.2755	27.048
NSCLC	sample3	2	20.7789	27.2805
NSCLC	sample3	3	20.9562	27.9325
NSCLC	sample4	1	20.966	26.8846
NSCLC	sample4	2	20.9488	26.3698
NSCLC	sample4	3	20.9593	26.9288
NSCLC	sample5	1	20.8557	25.8946
NSCLC	sample5	2	20.582	26.0852
NSCLC	sample5	3	20.7202	26.4258
NSCLC	sample6	1	21.595	26.422
NSCLC	sample6	2	21.679	26.4549
NSCLC	sample6	3	21.7517	26.2415

## Sheet: The mean values of Ct cycles fo
group	sample	GAPDH	LTF
Control	sample1	20.6393	27.1189
Control	sample2	21.1727	27.7286
Control	sample3	21.5327	28.2239
Control	sample4	22.1317	27.5101
Control	sample5	21.0685	26.3959
Control	sample6	20.4673	26.0611
Control	sample7	21.1939	25.9287
Control	sample8	22.4062	26.525
NSCLC	sample1	20.5867	24.843
NSCLC	sample2	19.693	23.0536
NSCLC	sample3	21.0036	27.4203
NSCLC	sample4	20.958	26.7277
NSCLC	sample5	20.7193	26.1352
NSCLC	sample6	21.6753	26.3728

## Sheet: ΔCt values of each group of sam
group	sample	LTF
Control	sample1	6.47954
Control	sample2	6.55584
Control	sample3	6.6912
Control	sample4	5.37842
Control	sample5	5.32735
Control	sample6	5.59388
Control	sample7	4.73481
Control	sample8	4.11883
NSCLC	sample1	4.25629
NSCLC	sample2	3.36062
NSCLC	sample3	6.41679
NSCLC	sample4	5.76972
NSCLC	sample5	5.41591
NSCLC	sample6	4.69753

## Sheet: Mean value of ΔCt for the contr
group	LTF
Control	5.60999

## Sheet: ΔΔCt values
group	sample	LTF
Control	sample1	0.869556
Control	sample2	0.945856
Control	sample3	1.08121
Control	sample4	-0.231564
Control	sample5	-0.282632
Control	sample6	-0.0161021
Control	sample7	-0.875174
Control	sample8	-1.49115
NSCLC	sample1	-1.35369
NSCLC	sample2	-2.24936
NSCLC	sample3	0.806804
NSCLC	sample4	0.159731
NSCLC	sample5	-0.194074
NSCLC	sample6	-0.912457

## Sheet: 2^-∆∆Ct Values
group	sample	LTF
Control	sample1	0.547315
Control	sample2	0.519121
Control	sample3	0.472631
Control	sample4	1.17411
Control	sample5	1.21641
Control	sample6	1.01122
Control	sample7	1.83423
Control	sample8	2.81113
NSCLC	sample1	2.55565
NSCLC	sample2	4.75473
NSCLC	sample3	0.571647
NSCLC	sample4	0.895192
NSCLC	sample5	1.14399
NSCLC	sample6	1.88225
