# Supplementary material for: Lactotransferrin upregulation affects the pathological changes of non-small cell lung cancer by regulating ferroptosis
Source: PeerJ. 2026 Feb 27;14:e20866. doi: 10.7717/peerj.20866 (PMC12951881; doi:10.7717/peerj.20866)
Supplement: Supplemental Information 7 [file peerj-14-20866-s007.xls]

## Sheet: Sheet1
ITEM TO CHECK	IMPORTANCE	CHECKLIST
EXPERIMENTAL DESIGN
Definition of experimental and control groups	E	P.9,Line6
Number within each group	E	P.9,Line6
Assay carried out by core lab or investigator's lab?	D	NO,Our tests were conducted in the researcher's laboratory
Acknowledgement of authors' contributions	D	P.15,Line 19-22
SAMPLE
Description	E	P.8,Line 20
Volume/mass of sample processed	D	P.9,Line6
Microdissection or macrodissection	E	P.9,Line6
Processing procedure	E	P.9,Line7-16
If frozen - how and how quickly?	E	Supplementary.RT-pcr, line 26
If fixed - with what, how quickly?	E	Supplementary.RT-pcr, line 28
Sample storage conditions and duration (especially for FFPE samples)	E	Supplementary.RT-pcr, line 26
NUCLEIC ACID EXTRACTION
Procedure and/or instrumentation	E	Supplementary.RT-pcr,table 5/P.9, line 21
Name of kit and details of any modifications	E	Supplementary.RT-pcr,table 5
Source of additional reagents used	D
Details of DNase or RNAse treatment	E	Supplementary.RT-pcr,table 2
Contamination assessment (DNA or RNA)	E	Supplementary.RT-pcr,table 1
Nucleic acid quantification	E	Supplementary.RT-pcr,table 1
Instrument and method	E	P.9,Line16
Purity (A260/A280)	D	Supplementary.RT-pcr,table 1
Yield	D	Supplementary.RT-pcr,table 1
RNA integrity method/instrument	E	NO
RIN/RQI or Cq of 3' and 5' transcripts	E	NO
Electrophoresis traces	D	NO
Inhibition testing (Cq dilutions, spike or other)	E	NO
REVERSE TRANSCRIPTION
Complete reaction conditions	E	Supplementary.RT-pcr,line 25
Amount of RNA and reaction volume	E	Supplementary.RT-pcr,table 2
Priming oligonucleotide (if using GSP) and concentration	E	NO
Reverse transcriptase and concentration	E	Supplementary.RT-pcr,line 25
Temperature and time	E	Supplementary.RT-pcr,lin 25
Manufacturer of reagents and catalogue numbers	D	Supplementary.RT-pcr,line 16
Cqs with and without RT	D*	No
Storage conditions of cDNA	D	Supplementary.RT-pcr,line 27
qPCR TARGET INFORMATION
If multiplex, efficiency and LOD of each assay.	E
Sequence accession number	E	Supplementary.qPCR
Location of amplicon	D
Amplicon length	E
In silico specificity screen (BLAST, etc)	E
Pseudogenes, retropseudogenes or other homologs?	D	No
Sequence alignment	D	No
Secondary structure analysis of amplicon	D
Location of each primer by exon or intron (if applicable)	E
What splice variants are targeted?	E
qPCR OLIGONUCLEOTIDES
Primer sequences	E	Supplementary.RT-pcr,table 3
RTPrimerDB Identification Number	D	Supplementary.RT-pcr,table 3
Probe sequences	D**
Location and identity of any modifications	E	No
Manufacturer of oligonucleotides	D
Purification method	D
qPCR PROTOCOL
Complete reaction conditions	E	Supplementary.RT-pcr,table 4
Reaction volume and amount of cDNA/DNA	E	Supplementary.RT-pcr,table 4
Primer, (probe), Mg++ and dNTP concentrations	E	Supplementary.RT-pcr,table 4
Polymerase identity and concentration	E	Supplementary.RT-pcr,table 4
Buffer/kit identity and manufacturer	E	Supplementary.RT-pcr,table 4
Exact chemical constitution of the buffer	D	Supplementary.RT-pcr,table 4
Additives (SYBR Green I, DMSO, etc.)	E	Supplementary.RT-pcr,table 4
Manufacturer of plates/tubes and catalog number	D
Complete thermocycling parameters	E	Supplementary.RT-pcr,table 5
Reaction setup (manual/robotic)	D	Supplementary.RT-pcr,table 5
Manufacturer of qPCR instrument	E	P.9,Line16
qPCR VALIDATION
Evidence of optimisation (from gradients)	D	No,We use the company's reagent kits, which have been optimized by the company.
Specificity (gel, sequence, melt, or digest)	E	No
For SYBR Green I, Cq of the NTC	E
Standard curves with slope and y-intercept	E
PCR efficiency calculated from slope	E
Confidence interval for PCR efficiency or standard error	D
r2 of standard curve	E
Linear dynamic range	E
Cq variation at lower limit	E
Confidence intervals throughout range	D
Evidence for limit of detection	E
If multiplex, efficiency and LOD of each assay.	E
DATA ANALYSIS
qPCR analysis program (source, version)	E	Supplementary.RT-pcr,P2 Line 28
Cq method determination	E
Outlier identification and disposition	E
Results of NTCs	E
Justification of number and choice of reference genes	E	Supplementary.RT-pcr,P2 Line 28
Description of normalisation method	E	Supplementary.RT-pcr,P2 Line 28
Number and concordance of biological replicates	D
Number and stage (RT or qPCR) of technical replicates	E	Supplementary.qPCR
Repeatability (intra-assay variation)	E	Supplementary.qPCR
Reproducibility (inter-assay variation, %CV)	D
Power analysis	D
Statistical methods for result significance	E	Supplementary.RT-pcr,P2 Line 28
Software (source, version)	E	Supplementary.RT-pcr,P2 Line 28
Cq or raw data submission using RDML	D
Table 1. MIQE checklist for authors, reviewers and editors. All essential information (E) must be submitted with the manuscript. Desirable
information (D) should be submitted if available. If using primers obtained from RTPrimerDB, information on qPCR target, oligonucleotides,
protocols and validation is available from that source.
*: Assessing the absence of DNA using a no RT assay is essential when first extracting RNA. Once the sample has been validated as
RDNA-free, inclusion of a no-RT control is desirable, but no longer essential.
**: Disclosure of the probe sequence is highly desirable and strongly encouraged. However, since not all commercial pre-designed assay
vendors provide this information, it cannot be an essential requirement. Use of such assays is advised against.
